# Supplementary material for: Visible Light Active Natural Rutile Photocatalyst Obtained via Nano Milling
Source: Molecules. 2025 Apr 3;30(7):1600. doi: 10.3390/molecules30071600 (PMC11990522; doi:10.3390/molecules30071600)
Supplement: Supplementary file 1 [file molecules-30-01600-s001.zip]

Archive with 1 entries (1 files):
- molecules-3493507-supplementary.pdf
